# Supplementary material for: Tree-Based QSAR Model for Drug Repurposing in the Discovery of New Antibacterial Compounds against Escherichia coli
Source: Pharmaceuticals (Basel). 2020 Nov 28;13(12):431. doi: 10.3390/ph13120431 (PMC7760995; doi:10.3390/ph13120431)
Supplement: Supplementary file 1 [file pharmaceuticals-13-00431-s001.zip]

Archive with 5 entries (4 files):
- Supplementary Material B Suay-Garcia/
- Supplementary Material B Suay-Garcia/Supp Info 1 Table 1S-2S.pdf
- Supplementary Material B Suay-Garcia/Supp Info 2.pdf
- Supplementary Material B Suay-Garcia/Supp Info 3 Table 3S-6S.pdf
- Supplementary Material B Suay-Garcia/Supp Info 4.pdf
